# Supplementary material for: Optical and Geometrical Properties from Terahertz Time-Domain Spectroscopy Data
Source: Materials (Basel). 2024 Nov 29;17(23):5854. doi: 10.3390/ma17235854 (PMC11642474; doi:10.3390/ma17235854)
Supplement: Supplementary file 1 [file materials-17-05854-s001.zip]

Archive with 1 entries (1 files):
- materials-3283962-supplementary.pdf
